# Supplementary material for: Design of a Phase I Drug Combination Study with Adaptive Allocation Based on Dose-Limiting Toxicity Attribution
Source: Cancers (Basel). 2025 Mar 20;17(6):1038. doi: 10.3390/cancers17061038 (PMC11940839; doi:10.3390/cancers17061038)
Supplement: Supplementary file 1 [file cancers-17-01038-s001.zip]

Archive with 1 entries (1 files):
- cancers-3481299-supplementary.pdf
